# Supplementary material for: Genome Size Variation Assessment in Vitis vinifera L. Landraces in Ibiza and Formentera (Balearic Islands)
Source: Plants (Basel). 2022 Jul 21;11(14):1892. doi: 10.3390/plants11141892 (PMC9320920; doi:10.3390/plants11141892)
Supplement: Supplementary file 1 [file plants-11-01892-s001.zip]

Archive with 2 entries (2 files):
- FigureS1.jpg
- plants-1778436-supplementary.pdf
